# Supplementary material for: Dose- and Time-Dependent Effects of Radiofrequency Electromagnetic Field on Adipose Tissue: Implications of Thermoregulation and Mitochondrial Signaling
Source: Int J Mol Sci. 2023 Jun 25;24(13):10628. doi: 10.3390/ijms241310628 (PMC10342026; doi:10.3390/ijms241310628)
Supplement: Supplementary file 1 [file ijms-24-10628-s001.zip]

Archive with 1 entries (1 files):
- ijms-2462945-supplementary.pdf
